# Supplementary material for: Infliximab Efficacy May Be Linked to Full TNF-α Blockade in Peripheral Compartment—A Double Central-Peripheral Target-Mediated Drug Disposition (TMDD) Model
Source: Pharmaceutics. 2021 Nov 1;13(11):1821. doi: 10.3390/pharmaceutics13111821 (PMC8623740; doi:10.3390/pharmaceutics13111821)
Supplement: Supplementary file 1 [file pharmaceutics-13-01821-s001.zip]

Archive with 1 entries (1 files):
- pharmaceutics-1400655-supplementary.pdf
